# Supplementary material for: Emodin induced hepatic steatosis in BALb/c mice by modulating the gut microbiota composition and fatty acid metabolism
Source: Front Pharmacol. 2024 Dec 24;15:1516272. doi: 10.3389/fphar.2024.1516272 (PMC11703826; doi:10.3389/fphar.2024.1516272)
Supplement: Supplementary file 1 [file Table1.xlsx]

## Sheet: FOOD INTAKE
NC	25 mg/kg ED	50 mg/kg ED	100 mg/kg ED
3.24694	3.41964	3.52411	3.37411
3.80204	3.65089	3.59554	3.63393
3.24796	3.29554	3.30982	3.52143
3.55612	3.42857	3.57857	3.68482
3.56326	3.44375	3.54911	3.77143
3.65408	3.86696	3.79643	3.96339
3.72347	3.75804	3.51875	3.84554

## Sheet: WEIGHT CHANGE
Normal group			25mg/kg ED			50mg/kg ED			100mg/kg ED
100	0	14	100	0	16	100	0	16	100	0
101.954	1.2662	14	102.843	0.74072	16	104.953	1.83123	16	104.27	1.56574
110.916	1.6723	14	108.686	1.15578	16	111.695	2.09097	16	109.34	2.08937
113.258	1.82001	14	111.727	0.77797	16	113.654	2.02227	16	112.146	2.45311
118.536	2.0826	14	115.88	1.23964	16	119.489	2.02746	16	116.248	2.63145
122.461	1.87773	14	118.601	1.11088	16	122.052	1.94166	16	120.212	2.83611
125.408	2.07908	14	123.676	1.41175	16	126.846	2.27972	16	124.416	2.72121

## Sheet: HE score of colon
NC	25 mg/kg ED	50 mg/kg ED	100 mg/kg ED
0	1	2	4
0	0	2	4
0	1	1	2
0	0	2	2
0	0	2	3
0	1	3	3
0	1	2	2
0	1	3	1

## Sheet: HE score of Liver
NC	25 mg/kg ED	50 mg/kg ED	100 mg/kg ED
0	1	3	4
1	2	2	3
0	1	2	3
0	0	2	2
0	2	3	2
1	2	1	4
0	1	2	4
1	1	2	3

## Sheet: AB Dying
NC	25 mg/kg ED	50 mg/kg ED	100 mg/kg ED
0.35	0.28	0.23	0.23
0.35	0.24	0.26	0.24
0.36	0.29	0.27	0.21
0.31	0.24	0.26	0.24

## Sheet: IF-MUC2
NC	25 mg/kg ED	50 mg/kg ED	100 mg/kg ED
1.46599	1.16966	1.48293	1.07884
1.75234	1.37447	1.28431	1.34089
1.41069	1.45312	1.51418	1.24303
1.46021	1.06426	1.5711	1.15775
1.97355	1.32664	1.71909	0.760245
2.15727	1.17141	1.6328	0.628387

## Sheet: IF-OCCLUDIN
NC	25 mg/kg ED	50 mg/kg ED	100 mg/kg ED
2.22591	2.0597	1.52495	1.01552
2.22866	1.935	1.48851	1.0682
2.20969	1.94522	1.62002	0.918459
2.19378	1.90077	1.78219	1.04143
2.03177	1.94257	1.71742	1.14124

## Sheet: IF-ZO-1
NC	25 mg/kg ED	50 mg/kg ED	100 mg/kg ED
1.90376	1.24089	1.19684	1.06505
1.665	1.27478	0.976432	1.03605
1.71176	1.22379	0.908707	1.02731
2.18502	1.02212	1.20605	1.05838
1.75361	1.03571	1.3567	0.828425

## Sheet: AST
NC	25 mg/kg ED	50 mg/kg ED	100 mg/kg ED
13.51	11.49	19.82	19.94
3.03	14.23	15.43	20.35
4.21	12.63	22.86	21.42
11.27	17.75	27.76	25.42
9.73	14.19	25.25	21.94

## Sheet: ALT
NC	25 mg/kg ED	50 mg/kg ED	100 mg/kg ED
3.64	12.8	7.34	18.34
4.56	9.63	8.68	11.61
3.02	11.14	10.17	12.47
7.07	18.87	9.89	16.72
2.46	9.96	8.89	10.71
3.96	5.02	9.32	12.91

[truncated: 17 more sheets: TG, TC, BLOOD LPS, COLON LPS, LIVER LPS, PCR-TNF-α-LIVER, PCR-IL-1β-LIVER, PCR-IL-6-LIVER, PCR-IL-18-LIVER, WB-TLR4, WB-MYD88, WB-P-P65, PCR-TLR4, PCR-MYD88, PCR-P65, Metabolite Basic_Statistics, Metabolites Z_Score]
